# Supplementary material for: Genomic Selection for Dairy Cattle Behaviour Considering Novel Traits in a Changing Technical Production Environment
Source: Genes (Basel). 2023 Oct 13;14(10):1933. doi: 10.3390/genes14101933 (PMC10606080; doi:10.3390/genes14101933)
Supplement: Supplementary file 1 [file genes-14-01933-s001.zip]

Archive with 1 entries (1 files):
- genes-2649598-supplementary.pdf
